# Supplementary material for: Long non-coding RNA Gm15441 attenuates hepatic inflammasome activation in response to PPARA agonism and fasting
Source: Nat Commun. 2020 Nov 17;11:5847. doi: 10.1038/s41467-020-19554-7 (PMC7673042; doi:10.1038/s41467-020-19554-7)
Supplement: Supplementary file 7 — Source Data [file 41467_2020_19554_MOESM7_ESM.xlsx]

## Sheet: Fig1
Figure 1b			Parameter 1	Parameter 2	Parameter 3	Parameter 4	Parameter 5
	Ppara	LIVER	72.4	87.3	138.19	111.77	89.55
		BAT	74.18	117.96	109.12	76.25	122.1
		HEART	73.38	54.04	54.8	43.14	73.54
		KIDNEY	35.57	43.55	44.17	36.99	41.03
		MUSCLE	16.61	7.57	5.69	3.77	8.06
		LUNG	0.8	0.93	0.93	1.08	1.26
			Parameter 1	Parameter 2	Parameter 3	Parameter 4	Parameter 5
	Cyp4a14	LIVER	907.943	2305.98	5368.93	1343.87	3373.83
		KIDNEY	729.366	509.266	658.127	418.829	681.862
		BAT	4.45909	24.1906	15.7252	21.2168	34.0048
		HEART	12.0079	0.482923	14.1875	14.9627	0.894361
		LUNG	1.19778	0.22081	11.5218	18.4353	0.935663
		MUSCLE	0.076251	0.986497	0.986497	0.697379	2.23987
			Parameter 1	Parameter 2	Parameter 3	Parameter 4	Parameter 5
	ncRNA_chr19_15132	LIVER	12.68	13.71	6.27	2.13	5.27
		KIDNEY	1.41	0.53	0.14	1.19	1.66
		HEART	1.33	3.05	0.07	0.57	1.23
		LUNG	1.45	1.24	1.21	0.57	0.53
		BAT	0	0	0	0	0
		MUSCLE	0	0	0	0	0
			Parameter 1	Parameter 2	Parameter 3	Parameter 4	Parameter 5
	ncRNA_chr4_3651	LIVER	42.18	89.54	120.06	104.64	58.99
		MUSCLE	9.7	45.14	12.48	19.09	39.65
		HEART	4.49	2.71	1.45	3.8	4.88
		BAT	4.32	2.06	1.22	0.99	5.54
		LUNG	2.75	2.21	1.45	3.21	4.24
		KIDNEY	1.11	0.91	1	0.89	1.09
			Parameter 1	Parameter 2	Parameter 3	Parameter 4	Parameter 5
	ncRNA_chr9_8249	MUSCLE	18.0164	26.3476	36.102	168.186	55.2645
		LIVER	79.8048	17.0277	64.1247	24.1877	33.4005
		BAT	59.2129	35.2141	22.0781	23.9672	53.8602
		HEART	23.2494	31.6814	12.7204	11.272	19.5151
		KIDNEY	1.51763	2.87154	1.49874	1.19018	1.49874
		LUNG	0.472292	0.686398	0.188917	2.86524	0.787154
			Parameter 1	Parameter 2	Parameter 3	Parameter 4	Parameter 5
	ncRNA_chr9_8081	MUSCLE	5.49	1.85	17.84	21.47	4.49
		LIVER	6.27	6.47	9.32	4.6	4.56
		KIDNEY	2.86	1.51	0.72	3.44	1.92
		LUNG	0.64	0.09	0.56	1.64	2.08
		BAT	1.29	0.095	0.08	0.09	1.34
		HEART	0	0	0	0	0
			Parameter 1	Parameter 2	Parameter 3	Parameter 4	Parameter 5
	1300002E11Rik	MUSCLE	5.54	5.97	3.8	5.24	6.73
		BAT	4.62	4.09	3.57	2.97	6.65
		HEART	3.62	3.41	2.27	1.96	2.84
		KIDNEY	2.92	2.83	2.98	2.11	2.67
		LIVER	2.92	2.42	3.31	2.06	2.44
		LUNG	1.27	1.2	0.86	0.73	0.95
			Parameter 1	Parameter 2	Parameter 3	Parameter 4	Parameter 5
	Gm15441	BAT	9.34	14.79	14.91	12.51	17.56
		HEART	4.81	6.26	7.63	7.56	9.58
		MUSCLE	4.81	3.74	2.34	1.4	1.37
		KIDNEY	1.44	1.94	3	2.69	3.03
		LUNG	1.73	2.61	2.9	2.36	1.86
		LIVER	0.75	0.76	1.3	1.6	0.6
			Ppara+/+					Ppara+/+ + Wy14643					Ppara-/-					Ppara-/- + Wy14643
Figure 1c			Parameter 1	Parameter 2	Parameter 3	Parameter 4	Parameter 5	Parameter 1	Parameter 2	Parameter 3	Parameter 4	Parameter 5	Parameter 1	Parameter 2	Parameter 3	Parameter 4	Parameter 5	Parameter 1	Parameter 2	Parameter 3	Parameter 4	Parameter 5
	Liver	Ppara	0.73	0.87	1.38	1.12	0.9	1.45	1.63	1.11	1.49	1	0	0	0	0	0	0	0	0	0	0
		Cyp4a14	0.34	0.87	2.02	0.51	1.27	109.49	129.99	180.05	143.57	172.81	0.08	0.15	0.08	0.44	0.11	0.2	0.09	0.09	0.09	0.11
		ncRNA_chr19_15132	1.5	1.62	0.62	0.25		28.54	31.68	46.23	53.9	70.14	0.13		0.15		0.07	0.15	0.18	0.01	0.02	0.01
		ncRNA_Chr4_3651	0.51	1.08	1.45	1.26	0.71	7.34	8.65	12.72	9.64	10.96	0.01	0.01	0.01	0.04	0.01	0.24	0.05	0.22	0.05	0.01
		ncRNA_Chr9_8249	1.83	0.39	1.47	0.55	0.76	6.74	4.08	7.23	6.23	7.15	2.08	2.31	0.71	0.73	3.3	1.53	0.8	0.39	0.76	1.59
		ncRNA_Chr9_8081	1	1.04	1.49	0.74	0.73	16.49	17.97	43.67	37.15	35.11	0.71	0.12	0.19	0.4	0.86	3.5	0.64	1.2	0.13	0.44
		1300002E11Rik	1.11	0.92	1.26	0.78	0.93	8	7.58	10.75	12.23	14.34	1.12	0.85	0.97	1.38	1.56	1.68	0.82	1.48	0.97	0.95
		Gm15441	0.75	0.76	1.3	1.6	0.6	1870.01	2273.99	2777.58	2124.26	2884.84	0.19	0.2	0.32	0.31	0.3	0.52	0.28	0.44	0.39	0.34
			Ppara+/+					Ppara+/+ + Wy14643					Ppara-/-					Ppara-/- + Wy14643
			Parameter 1	Parameter 2	Parameter 3	Parameter 4	Parameter 5	Parameter 1	Parameter 2	Parameter 3	Parameter 4	Parameter 5	Parameter 1	Parameter 2	Parameter 3	Parameter 4	Parameter 5	Parameter 1	Parameter 2	Parameter 3	Parameter 4	Parameter 5
	BAT	Ppara	0.74	1.18	1.09	0.76	1.22	0.97	0.94	0.48	0.92	1.02	0	0	0	0	0	0	0	0	0	0
		Cyp4a14	0.19	1.02	0.66	0.89	1.43	148.88	30.1	1.8	2.82	31.57	0.12	0.41	0.08	0.03	0.07	0.09	0.01	0.07	0.08	0.04
		ncRNA_chr19_15132	0	0	0	0	0	0	0	0	0	0	0	0	0	0	0	0	0	0	0	0
		ncRNA_Chr4_3651	1.53	0.73	0.43	0.35	1.96	1.11	0.68	0.38	3.68	8.73	1.66	1.82	1.13	1.12	1.84	4.12	2.81	1.08	1.63	0.98
		ncRNA_Chr9_8249	1.18	1.61	0.65	0.57	0.99	1.02	1.1	1.09	0.95	0.51	0.26	0.19	0.28	0.19	0.09	0.23	0.48	0.64	0.49	0.44
		ncRNA_Chr9_8081	1.85		0.11	0.13	1.91	6.43	5.74	0.14	0.92	6.16	0.35	1.51	2.72	0.21	7.7	7.58	7.72	5.15	3.29	1.05
		1300002E11Rik	1.05	0.93	0.81	0.68	1.52	0.68	0.74	0.51	2	1.26	1.68	1.26	1.03	0.94	1.9	0.84	0.57	0.62	0.43	0.47
		Gm15441	0.68	1.07	1.08	0.9	1.27	1.75	1.44	1.06	1.08	1.61	0.64	0.38	0.82	0.75	0.72	0.73	0.62	1.12	0.76	1.12
			Ppara+/+					Ppara+/+ + Wy14643					Ppara-/-					Ppara-/- + Wy14643
			Parameter 1	Parameter 2	Parameter 3	Parameter 4	Parameter 5	Parameter 1	Parameter 2	Parameter 3	Parameter 4	Parameter 5	Parameter 1	Parameter 2	Parameter 3	Parameter 4	Parameter 5	Parameter 1	Parameter 2	Parameter 3	Parameter 4	Parameter 5
	Heart	Ppara	1.23	0.9	0.92	0.72	1.23	0.9	0.96	0.79	0.73	0.79	0	0	0	0	0.01	0	0	0	0	0
		Cyp4a14	1.41	0.06	1.67	1.76	0.11	116.36	25.25	2.18	10.13	169.73	1.1	0.1	0.18	0.22	0.13	0.03	0.13	0.4	0.5	2.37
		ncRNA_chr19_15132		2.48	0.06	0.46	1	0.5	1.48	0.12	0.36	1.36	0.36	0.45	0.08	0.54	1.36	0.11	3.71	3.74	0.18	0.35
		ncRNA_Chr4_3651	1.3	0.78	0.42	1.1	1.41	1.83	8.89	3.02	6.82	6.78	2.17	1.73	1.55	0.41	0.79	1.69	0.9	0.5	2.03	1.16
		ncRNA_Chr9_8249	1.18	1.61	0.65	0.57	0.99	1.02	1.1	1.09	0.95	0.51	0.26	0.19	0.28	0.19	0.09	0.23	0.48	0.64	0.49	0.44
		ncRNA_Chr9_8081	0	0	0	0	0	0	0	0	0	0	0	0	0	0	0	0	0	0	0	0
		1300002E11Rik	1.29	1.21	0.8	0.69	1.01	1.17	2.05	1.47	1.53	1.05	0.64	0.65	0.78	0.72	0.82	1.12	0.73	0.83	0.81	0.68
		Gm15441	0.65	0.85	1.03	1.02	1.3	3.59	3.37	2.83	1.45	2.65	0.73	0.53	0.66	0.66	0.47	0.64	0.58	1.12	1.18	0.91
			Ppara+/+					Ppara+/+ + Wy14643					Ppara-/-					Ppara-/- + Wy14643
			Parameter 1	Parameter 2	Parameter 3	Parameter 4	Parameter 5	Parameter 1	Parameter 2	Parameter 3	Parameter 4	Parameter 5	Parameter 1	Parameter 2	Parameter 3	Parameter 4	Parameter 5	Parameter 1	Parameter 2	Parameter 3	Parameter 4	Parameter 5
	Muscle	Ppara	1.75	0.8	0.6	0.8	0.85	0.68	0.94	0.78	0.8	1.09	0	0.03	0.01	0.03	0.02	0.01	0.01	0.02	0.05	0.04
		Cyp4a14	0.08	0.6	0.99	0.7	2.24	1037.3	1133.27	90.43	343.44	19.96	0.96	0.78	0.48	0.28	0.18	0.98	1.16	1.52	1.32	0.89
		ncRNA_chr19_15132	0	0	0	0	0	0	0	0	0	0	0	0	0	0	0	0	0	0	0	0
		ncRNA_Chr4_3651	0.38	1.79	0.5	0.76	1.57	3.78	2.9	1.11	11.36	7	3.44	1.53	1.14	0.77	1.28	0.75	1.66	2.4	3.55	0.74
		ncRNA_Chr9_8249	0.32	0.11	0.64	2.96	0.97	0.58	1.6	0.05	1.41	1.28	0.27	0.09	0.28	0.87	0.04	2.01	0.35	1.38	0.69	0.6
		ncRNA_Chr9_8081	0.26	0.47	0.16	1.53	1.84	4.11	1.24	0.07	5.67	0.52	4.74	1.46	0.33	2.25	0.8	0.97	0.68	1.15	0.56	0.11
		1300002E11Rik	0.95	1.11	0.71	0.98	1.25	0.51	1.02	1.11	1.01	0.84	0.79	0.7	0.93	1.11	0.86	1.31	1.37	0.97	1.27	0.63
		Gm15441	1.76	1.37	0.86	0.51	0.5	3.4	2.27	1.01	1.01	4.29	2.43	0.92	0.74	0.84	1	0.73	1.22	0.84	0.54	1.95

## Sheet: Fig2
		Gm15441
Figure 2c		Ppara+/+	+ WY	Ppara-/-	+ WY
		0.932291	1662.25	0.23263	0.190365
		1.48473	2630.93	0.309999	0.288022
		1.00924	2555.26	0.177146	0.276933
		0.715826	3074.9	0.209999	0.176933
		0.81434	2755.26	0.109999	0.218022
		Txnip
Figure 2d		Ppara+/+	+ WY	Ppara-/-	+ WY
		0.71	0.39	0.45	0.44
		1.46	0.3	0.45	0.6
		0.89	0.23	0.54	0.59
		1.31	0.31	0.41	0.65
		0.83	0.41	0.44	0.45
Figure 2e		Gm15441					Txnip
	0	0.12	0.15	0.21	0.29	0.14	7.77	7.85	5.67	9.79	6.12
	1.5	4.8	8.56	9.35	12.05	8.15	153.44	58.22	123.9	64.44	70.13
	3	30.66	37.47	33.54	46.77	35.76	60.16	60.16	46.72	55.34	52.67
	6	125.01	105.31	84.5	85.18	92.01	34.05	25.73	17.1	31.64	22.18
	12	37.07	33.73	35.79	40.87	36.01	8.01	13.29	8.16	9.48	9.01
	24	10.11	3.75	10.89	6.31	8.89	6.92	11.35	9.79	7.31	8.89

## Sheet: Fig3
Figure 3c	pGL4.10					pPPRE-luc					pGL-Block-A					pGL-Block-B					pGL-Block-C					pGL-Block-D					pGL-Block-E					pGL-Block-F
	Parameter 1	Parameter 2	Parameter 3	Parameter 4	Parameter 5	Parameter 1	Parameter 2	Parameter 3	Parameter 4	Parameter 5	Parameter 1	Parameter 2	Parameter 3	Parameter 4	Parameter 5	Parameter 1	Parameter 2	Parameter 3	Parameter 4	Parameter 5	Parameter 1	Parameter 2	Parameter 3	Parameter 4	Parameter 5	Parameter 1	Parameter 2	Parameter 3	Parameter 4	Parameter 5	Parameter 1	Parameter 2	Parameter 3	Parameter 4	Parameter 5	Parameter 1	Parameter 2	Parameter 3	Parameter 4	Parameter 5
	0.825	0.956	1.023	1.163	1.063	28.153	30.8324	27.9843	25.8843	27.8843	4.1387	4.3613	3.6678	3.0563	3.1563	19.828	20.418	17.542	16.178	18.178	22.1874	23.2354	20.8939	20.5664	21.5664	7.9175	8.4477	7.4547	6.7844	7.0547	1.121	1.109	0.962	0.809	0.909	7.5895	7.8253	7.2998	6.5912	7.3912
		KO						WT						WT+WY
Figure 3d		Parameter 1	Parameter 2	Parameter 3	Parameter 4	Parameter 5	Parameter 6	Parameter 1	Parameter 2	Parameter 3	Parameter 4	Parameter 5	Parameter 6	Parameter 1	Parameter 2	Parameter 3	Parameter 4	Parameter 5	Parameter 6
	Rab IgG	1.28626	0.769977	0.797499	0.753524	0.561515	0.731143	0.017221	0.111634	0.060404	1.06859	0.726277	0.924064	1.77242	1.53686	1.08842	1.79326	1.95558	2.04535
	α-H3	139.953	138.763	144.289	151.206	147.91	150.121	140.329	149.574	151.893	141.308	147.406	141.668	152.002	142.667	156.202	142.262	136.487	143.041
	Acox1	2.213	1.74386	1.07059	2.47164	1.59684	1.67705	33.4775	30.6724	32.7572	39.9334	49.8559	39.7078	87.8993	92.7906	89.9682	49.9727	52.4885	70.9315
	Acot1	3.57476	3.0817	4.04982	3.17395	3.6652	3.39832	25.4599	23.5585	27.9825	33.2454	33.5239	30.9364	51.4425	57.7883	63.9195	39.321	44.769	46.1845
	Fscn2	1.89715	1.75831	1.35636	1.29574	1.90847	1.35896	2.4851	2.80022	2.14394	1.46383	1.28567	1.15098	3.0909	2.57447	2.14435	1.14634	1.25463	2.24564
	Set A	2.07884	2.12993	2.06271	2.43107	2.09125	2.07323	2.54346	2.04462	3.0411	2.27978	2.3433	2.43285	3.92658	4.00528	5.1403	3.61444	3.04363	3.9511
	Set B	2.24517	2.16565	1.72002	2.43602	2.07531	2.77305	5.99805	7.74613	6.33036	7.53806	8.10008	8.21646	11.0013	11.1367	12.7422	9.10298	10.0991	7.49053
	Set C	1.9895	1.95498	1.7813	2.02812	2.31435	2.14309	24.827	27.0422	26.1131	32.4245	26.0551	27.2849	72.8592	79.8893	80.5094	60.6071	59.5582	55.0425
	Set D	1.11861	1.19807	1.40547	1.50873	1.22512	1.28553	11.4792	5.74445	13.5803	13.6327	12.7373	13.4905	26.9757	25.8503	29.1499	20.5031	22.5068	25.2878
	Set E	1.26509	1.99806	1.1792	0.561297	3.21152	0.412767	3.17425	1.06263	0.488358	0.409599	0.586031	0.552137	1.58887	0.970099	1.16111	0.66032	1.72187	0.606726
	Set F	1.69733	2.25318	1.94131	1.49793	2.10942	1.7845	10.8237	14.6552	10.746	12.5405	13.1979	7.50871	19.8667	20.0582	22.4978	14.35	14.5925	15.3038

## Sheet: Fig4
Figure 4d
		Gm15441+/+					Gm15441HET					Gm15441LSL
Figure 4e		Parameter 1	Parameter 2	Parameter 3	Parameter 4	Parameter 5	Parameter 1	Parameter 2	Parameter 3	Parameter 4	Parameter 5	Parameter 1	Parameter 2	Parameter 3	Parameter 4	Parameter 5
	Gm15441	0.75	1.76	0.69	0.77	1.02	0.27	0.3	0.12	0.13	0.14	0.124	0.017	0.123	0.024	0.132

## Sheet: Fig5
			Control						WY-14643
Figure 5a	Weight loss (%)		Parameter 1	Parameter 2	Parameter 3	Parameter 4	Parameter 5	Parameter 6	Parameter 1	Parameter 2	Parameter 3	Parameter 4	Parameter 5	Parameter 6
		Gm15441+/+	0.54	0.55	-0.77	0	1.11		-2.2	-3.57	-4.16	-1.93	-2.71
		Gm15441LSL	1.91	0.36	-0.69	1.02	-0.35	2.22	-1.53	-3.43	-5.16	-3.02	-7.53	-0.6
			Control						WY-14643
	Liver index (mg/g)		Parameter 1	Parameter 2	Parameter 3	Parameter 4	Parameter 5	Parameter 6	Parameter 1	Parameter 2	Parameter 3	Parameter 4	Parameter 5	Parameter 6
		Gm15441+/+	38.2296	35.3542	39.845	36.993	36.0183		50	56.5112	50.5598	47.7024	49.0388
		Gm15441LSL	37.8535	37.2727	35.8796	35.4027	39.1741	39.1722	48.3333	48.675	59.3748	53.4308	49.1573	46.5046
			Control						WY-14643
	Glucose (mg/dL)		Parameter 1	Parameter 2	Parameter 3	Parameter 4	Parameter 5	Parameter 6	Parameter 1	Parameter 2	Parameter 3	Parameter 4	Parameter 5	Parameter 6
		Gm15441+/+	379.5	406.5	372.5	380	295		186	191	126.5	182	171
		Gm15441LSL	317.5	398	414	286	339	371	137	149.5	168.5	120	134	135
			Control						WY-14643
	ALT (U/L)		Parameter 1	Parameter 2	Parameter 3	Parameter 4	Parameter 5	Parameter 6	Parameter 1	Parameter 2	Parameter 3	Parameter 4	Parameter 5	Parameter 6
		Gm15441+/+	27.0041	37.2793	75.3685	61.9803	35.4065		41.8601	47.4786	73.7234	33.9133	26.422
		Gm15441LSL	29.6868	29.2312	32.3441	47.9847	39.9367	39.8101	25.4096	36.1657	37.6589	37.5324	39.4305	43.4545
	AST (U/L)		Control					WY-14643
			Parameter 1	Parameter 2	Parameter 3	Parameter 4	Parameter 5	Parameter 1	Parameter 2	Parameter 3	Parameter 4	Parameter 5
		Gm15441+/+	36.3176	26.5232	65.9031	44.1632	41.0502	46.4545	43.4545	82.1258	39.3293	41.0756
		Gm15441LSL	32.4201	33.888	37.3046	42.8978	29.9145	37.5071	33.6096	46.5169	39.5064	44.062
Figure 5c			Control					WY14643
	Acadm		Parameter 1	Parameter 2	Parameter 3	Parameter 4	Parameter 5	Parameter 1	Parameter 2	Parameter 3	Parameter 4	Parameter 5
		Gm15441+/+	0.7	1.75	0.56	0.9	1.09	2.42	2.81	2.64	2.76	2.9
		Gm15441LSL	0.64	0.59	0.55	0.52	0.61	1.84	2.55	2.6	1.7	1.91
			Control						WY14643
	Cyp4a14		Parameter 1	Parameter 2	Parameter 3	Parameter 4	Parameter 5	Parameter 6	Parameter 1	Parameter 2	Parameter 3	Parameter 4	Parameter 5	Parameter 6
		Gm15441+/+	0.81	2.08	0.55	0.98	0.58		35.71	42.14	37.14	34.54	34.26
		Gm15441LSL	0.19	0.28	0.45	0.16	1.7	0.78	24.08	28.23	31.68	27.25	38.47	32.6
			Control						WY14643
	Gm15441		Parameter 1	Parameter 2	Parameter 3	Parameter 4	Parameter 5	Parameter 6	Parameter 1	Parameter 2	Parameter 3	Parameter 4	Parameter 5	Parameter 6
		Gm15441+/+	0.75	1.76	0.69	0.77	1.02		469.18	498.96	461.9	484.31	456.94
		Gm15441LSL	0.24	0.31	0.23	0.24	0.32	0.17	0.38	0.5	0.52	0.46	1.43	0.71
			Control						WY14643
	Txnip		Parameter 1	Parameter 2	Parameter 3	Parameter 4	Parameter 5	Parameter 6	Parameter 1	Parameter 2	Parameter 3	Parameter 4	Parameter 5	Parameter 6	Parameter 7	Parameter 8
		Gm15441+/+	0.8	1.23	0.76	1.26	0.95		0.27	0.26	0.32	0.38	0.31
		Gm15441LSL	0.5	0.7	0.53	0.54	0.73	0.4	1.32	1.68	1.81	1.49	3.44	2.71	3.69	3.51
Figure 5d		Gm15441+/+					+ WY					Gm15441LSL					+ WY
		Parameter 1	Parameter 2	Parameter 3	Parameter 4	Parameter 5	Parameter 1	Parameter 2	Parameter 3	Parameter 4	Parameter 5	Parameter 1	Parameter 2	Parameter 3	Parameter 4	Parameter 5	Parameter 1	Parameter 2	Parameter 3	Parameter 4	Parameter 5
	Il1b	1.18276	1.21258	0.664841	1.00753	0.932294	2.81775	4.71798	6.02106	1.35647	1.74616	0.416271	0.629473	0.601723	0.362882	0.372038	1.74716	2.31051	0.885815	3.2344	0.409581
		Gm15441+/+					+ WY					Gm15441LSL					+ WY
	Casp1	Parameter 1	Parameter 2	Parameter 3	Parameter 4	Parameter 5	Parameter 1	Parameter 2	Parameter 3	Parameter 4	Parameter 5	Parameter 1	Parameter 2	Parameter 3	Parameter 4	Parameter 5	Parameter 1	Parameter 2	Parameter 3	Parameter 4	Parameter 5
		1.10596	1.03628	1.24615	0.71382	0.897786	0.723437	0.235846	1.12344	0.32595	0.302612	0.847578	0.810847	0.981219	0.837687	0.493543	0.508358	0.608358	0.342553	0.361672	1.03064
Figure 5e
Figure 5f
		Gm15441+/+			+ WY			Gm15441-/-			+ WY
		Parameter 1	Parameter 2	Parameter 3	Parameter 1	Parameter 2	Parameter 3	Parameter 1	Parameter 2	Parameter 3	Parameter 1	Parameter 2	Parameter 3
	TXNIP	1.04701	0.763506	1.18949	2.73971	1.90557	2.4546	9.5579	6.07104	3.90003	11.2947	9.47064	22.3513
	CASP1	1.20067	0.687638	1.11169	1.39808	1.65426	1.81146	3.9055	3.02984	2.96915	5.78134	4.07036	10.7983
	IL1B	1.19362	0.841629	0.964754	1.12521	1.718	2.01739	2.3118	2.11288	1.37073	3.13486	2.84303	6.11085

## Sheet: Fig6
Figure 6a			Fed					Fasted
	Weight loss (%)		Parameter 1	Parameter 2	Parameter 3	Parameter 4	Parameter 5	Parameter 1	Parameter 2	Parameter 3	Parameter 4	Parameter 5
		Gm15441+/+	1.1	-1.2	2.3	-2.5	-1	-10.5	-8.8	-8.5	-9.2	-9.7
		Gm15441LSL	1	-2.5	-1.3	3.2	-3.6	-9.5	-12.6	-9.2	-8.7	-11.6
			Fed					Fasted
	Liver index (mg/g)		Parameter 1	Parameter 2	Parameter 3	Parameter 4	Parameter 5	Parameter 1	Parameter 2	Parameter 3	Parameter 4	Parameter 5
		Gm15441+/+	43.6349	49.1818	45.3813	42.6488	42.6454	40.5238	40.8742	36.7535	38.5447	38.6821
		Gm15441LSL	47.269	44.9269	43.7792	44.7338	43.1846	41.3629	37.9596	37.8204	40.3994	39.1016
			Fed					Fasted
	ALT (U/L)		Parameter 1	Parameter 2	Parameter 3	Parameter 4	Parameter 5	Parameter 1	Parameter 2	Parameter 3	Parameter 4	Parameter 5
		Gm15441+/+	50.7181	52.0088	37.1781	49.5792	41.0249	20.6011	37.0515	32.7997	29.6615	43.8342
		Gm15441LSL	75.3685	58.0069	37.7095	24.1948	18.627	52.0088	15.4381	52.11	21.2591	21.9424
			Fed					Fasted
	AST (U/L)		Parameter 1	Parameter 2	Parameter 3	Parameter 4	Parameter 5	Parameter 1	Parameter 2	Parameter 3	Parameter 4	Parameter 5
		Gm15441+/+	32.6225	29.459	10.9585	29.4843	34.9762	58.6649	99.1584	59.9809	92.2239	37.3805
		Gm15441LSL	54.5143	76.5073	26.3208	113.534	35.0775	14.603	28.5479	18.8295	93.0844	75.5709
			Fed					Fasted
	Glucose (mg/dL)		Parameter 1	Parameter 2	Parameter 3	Parameter 4	Parameter 5	Parameter 1	Parameter 2	Parameter 3	Parameter 4	Parameter 5
		Gm15441+/+	334	342	269	246	247	117	160	97	224	142
		Gm15441LSL	285	298	309	287	191	113	107	86	108	102
Figure 6c			Fed					Fasted
	NEFA (mmol/g)		Parameter 1	Parameter 2	Parameter 3	Parameter 4	Parameter 5	Parameter 1	Parameter 2	Parameter 3	Parameter 4	Parameter 5
		Gm15441+/+	2.70893	2.67916	2.67255	2.66924	2.94708	3.24476	3.18853	3.32745	3.26792	2.7817
		Gm15441LSL	2.90739	2.98346	3.172	2.71555	2.81147	4.3065	4.02205	3.67806	3.14554	3.30761
			Fed					Fasted
	Serum TG (mg/dL)		Parameter 1	Parameter 2	Parameter 3	Parameter 4	Parameter 5	Parameter 1	Parameter 2	Parameter 3	Parameter 4	Parameter 5
		Gm15441+/+	28.9646	23.7111	24.3246	32.9528	37.6695	51.4745	51.2827	33.9114	31.8023	28.8496
		Gm15441LSL	14.1626	21.9471	50.0173	30.6136	20.6816	71.1083	64.014	56.0761	46.2592	47.563
			Fed					Fasted
	Liver TG (mg/dL)		Parameter 1	Parameter 2	Parameter 3	Parameter 4	Parameter 5	Parameter 1	Parameter 2	Parameter 3	Parameter 4	Parameter 5
		Gm15441+/+	44.224	26.2008	20.0652	36.2008	32.0652	38.4719	51.8935	66.8489	41.8935	56.9346
		Gm15441LSL	34.6372	26.2008	75.2853	56.2008	46.3008	190.327	173.838	247.464	163.838	207.464
			Fed					Fasted
	Serum CHOL (mg/dL)		Parameter 1	Parameter 2	Parameter 3	Parameter 4	Parameter 5	Parameter 1	Parameter 2	Parameter 3	Parameter 4	Parameter 5
		Gm15441+/+	23.6316	26.0903	23.0429	25.9403	22.0386	24.2665	26.9676	22.6042	27.2331	23.874
		Gm15441LSL	16.844	20.8958	32.6816	25.3746	19.9723	31.839	25.0283	24.1626	27.3947	31.3657
			Fed					Fasted
	Liver CHOL (mg/dL)		Parameter 1	Parameter 2	Parameter 3	Parameter 4	Parameter 5	Parameter 1	Parameter 2	Parameter 3	Parameter 4	Parameter 5
		Gm15441+/+	8.07826	6.15481	6.1779	7.1779	7.07826	8.53276	11.7072	11.4417	7.33276	6.52
		Gm15441LSL	6.29333	7.14755	2.34547	4.56	5.37	15.0548	16.5208	25.5824	24.4567	17.689
Figure 6d			Fed					Fasted
	Lcn2		Parameter 1	Parameter 2	Parameter 3	Parameter 4	Parameter 5	Parameter 1	Parameter 2	Parameter 3	Parameter 4	Parameter 5
		Gm15441+/+	0.819148	1.23165	0.578733	1.44963	0.920834	3.72204	2.59507	3.55787	3.97027	3.00789
		Gm15441LSL	1.39559	0.727915	1.20703	0.983344	1.21239	51.4399	22.0809	69.2336	57.6793	42.0809
			Fed					Fasted
	Orm2		Parameter 1	Parameter 2	Parameter 3	Parameter 4	Parameter 5	Parameter 1	Parameter 2	Parameter 3	Parameter 4	Parameter 5
		Gm15441+/+	0.953535	1.5465	0.764479	0.636114	1.09937	0.648737	0.737996	0.87691	0.888003	0.613493
		Gm15441LSL	1.7374	1.47934	0.871368	0.305275	0.879963	6.07761	5.7176	4.15749	5.15749	4.85749
			Fed					Fasted
	Saa1		Parameter 1	Parameter 2	Parameter 3	Parameter 4	Parameter 5	Parameter 1	Parameter 2	Parameter 3	Parameter 4	Parameter 5
		Gm15441+/+	1.35212	1.02311	0.788368	0.836403	0.936403	1.5632	1.55063	0.849592	1.05387	0.505966
		Gm15441LSL	1.82135	1.2067	1.54446	1.77113	2.41595	117.203	10.8378	49.9685	91.0916	87.7847
			Fed					Fasted
	Saa2		Parameter 1	Parameter 2	Parameter 3	Parameter 4	Parameter 5	Parameter 1	Parameter 2	Parameter 3	Parameter 4	Parameter 5
		Gm15441+/+	0.997224	1.68902	1.01698	0.506115	0.790658	1.16588	1.03788	1.06542	1.15711	0.62782
		Gm15441LSL	1.74419	1.24192	1.57988	1.65013	2.74218	193.099	58.6411	87.8657	112.883	97.8657

## Sheet: Fig7
Figure 7b
	Gm15441	Empty	GFP	+ Gm15541	UTR-GFP	+ Gm15541
		1.95	1.8	1051.4	0.6	1370.96
		0.52	0.67	640.77	0.34	1170.88
		0.53	0.63	1168.31	0.4	1392.31
	Gfp	Empty	GFP	+ Gm15541	UTR-GFP	+ Gm15541
		2.5	54871.6	40749.1	107341	92284.6
		0.19	59808.8	32849.1	94492.4	96584.9
		0.31	55467.9	49628.1	88618.4	99783.1
Figure 7c
	GFP density
		Empty	GFP	+ Gm15541	UTR-GFP	+ Gm15541
		0	1	0.914955	1	0.585771
		0	1	0.989244	1.1387	0.771479
		0	1	0.7946	0.9466	0.581
Figure 7f			Vector			Gm15441
	Hfe2		Parameter 1	Parameter 2	Parameter 3	Parameter 1	Parameter 2	Parameter 3
		T3T	0	0	0	0	0	0
		Hepa1	1.69754	0.863499	0.682212	1.54269	0.737353	1.04067
			Vector			Gm15441
	Gm15441		Parameter 1	Parameter 2	Parameter 3	Parameter 1	Parameter 2	Parameter 3
		T3T	0.942906	1.1301	0.938454	80169.8	83570.5	84022.7
		Hepa1	1.46159	0.876824	0.780302	194682	118005	106564
			Vector			Gm15441
	Txnip		Parameter 1	Parameter 2	Parameter 3	Parameter 1	Parameter 2	Parameter 3
		T3T	1.03924	1.01394	0.949008	0.554981	0.391722	0.533896
		Hepa1	0.868607	1.06555	1.08045	0.466027	0.47525	0.458223
			Vector			Gm15441
	Polr3gl		Parameter 1	Parameter 2	Parameter 3	Parameter 1	Parameter 2	Parameter 3
		T3T	1.08472	1.0546	0.874165	1.09072	1.13578	0.774
		Hepa1	0.964671	1.10415	0.938845	1.20565	1.06296	1.27055
			Vector			Gm15441
	Ankrd34a		Parameter 1	Parameter 2	Parameter 3	Parameter 1	Parameter 2	Parameter 3
		T3T	1.23284	0.89092	0.910445	0.764163	0.507805	0.731572
		Hepa1	0.849351	1.05335	0.949351	0.722902	1.81523	1.04067

## Sheet: S Fig1
S Fig 1a
	Protein-coding (peak @ 6 hrs)
			Acacb				Pdk4				Fasn
			Parameter 1	Parameter 2	Parameter 3	Parameter 4	Parameter 1	Parameter 2	Parameter 3	Parameter 4	Parameter 1	Parameter 2	Parameter 3	Parameter 4
		0	12.13	11.12	11.79	9.88	0.18	0.29	0.21	0.18	19.43	18.87	17.75	18.34
		1.5	38.97	27.62	40.43	18.75	52.57	75.41	81.98	43.56	30.64	19.8	22.23	19.8
		3	37.62	51.43	44.47	38.29	58.4	69.09	57.98	63.74	30.27	30.64	62.4	29.71
		6	83.77	96.46	124.54	95.23	96.2	101.29	92.2	110.3	70.25	105	123.31	101.45
		12	57.27	56.26	63.67	67.27	45.97	52.01	34.95	40.2	35.87	37.37	38.67	31.2
		24	18.87	14.71	18.42	10.56	9.94	3.02	10.75	3.27	24.1	18.5	15.13	12.7
	Protein-coding (peak @ 6-12 hrs)
			Acox1				Acsl1				Cbfa2t3
			Parameter 1	Parameter 2	Parameter 3	Parameter 4	Parameter 1	Parameter 2	Parameter 3	Parameter 4	Parameter 1	Parameter 2	Parameter 3	Parameter 4
		0	9.59	13.57	10.65	12.31	17.51	17.86	12.83	21.15	10.75	11.16	9.64	10.98
		1.5	32.37	29.31	49.7	28.75	36.24	24.62	39.53	32.25	19.71	18.08	25.31	22.62
		3	44.92	61.35	52.32	58.09	44.56	70.05	46.81	52.36	40.94	61.93	70.41	55.17
		6	61.96	101.49	82.37	98.27	94.15	84.27	76.29	103.68	71.67	106.06	88.67	119.75
		12	102.51	107.36	94.32	95.81	87.73	103.34	94.32	114.61	97.44	98.07	91.7	112.79
		24	61.13	45.32	62.13	50.98	34.5	24.1	41.27	25.49	28.76	19.16	23.94	17.78
	Protein-coding (peak @ 12 hrs)
			Acadm				Cyp4a10				Cyp4a14				Fabp1
			Parameter 1	Parameter 2	Parameter 3	Parameter 4	Parameter 1	Parameter 2	Parameter 3	Parameter 4	Parameter 1	Parameter 2	Parameter 3	Parameter 4	Parameter 1	Parameter 2	Parameter 3	Parameter 4
		0	29.3	24.56	18.99	24.45	5.16	8.9	6.78	7.42	4.5	3.47	2.35	2.42	26.98	34.2	29.87	38.28
		1.5	36.17	33.55	47.01	34.88	22.47	15.12	19.72	14.84	17.8	18.45	23.05	13.57	38.56	43.82	54.41	55.65
		3	46.39	51.24	43.34	48.01	23.96	31.02	18.73	27.07	25.71	29.21	20.49	22.89	59.98	70.83	66.64	65.44
		6	55.03	78.02	61.85	71.81	58.23	53.5	44.66	57.6	41.67	48.3	41.01	62.64	80.33	86.24	78.98	91.81
		12	107.55	92.37	88.94	111.14	84.1	104.1	99.36	112.44	98.16	99.72	95.19	106.93	92.66	103.16	95.5	108.68
		24	72.96	65.76	73.53	59.38	74.98	67.56	98.66	58.23	77.17	73.27	119.07	69.13	77.59	54.23	81.36	78.42
S Fig 1b
	Protein-coding (decline @ 3-6 hrs)
			Abcc6				Il22ra1				Pck1				Ppp1r3c
			Parameter 1	Parameter 2	Parameter 3	Parameter 4	Parameter 1	Parameter 2	Parameter 3	Parameter 4	Parameter 1	Parameter 2	Parameter 3	Parameter 4	Parameter 1	Parameter 2	Parameter 3	Parameter 4
		0	91	117	80	112	89.34	91.79	118.88	102.58	132	60	108	112	0.22	139	80	81
		1.5	122	62	110	62	77.02	113.58	97.04	101.44	108	103	174	62	50	76	48	57
		3	77	133	90	83	89.19	102.08	94.92	96.13	76	41	29	69	11	4	8	10
		6	50	50	41	54	87	80.17	47.95	70.73	24	34	6	26	5	3	8	4
		12	23	26	29	37	41.92	40.38	41.55	54.72	9	7	8	16	22	21	44	16
		24	52	72	62	31	35.35	53.79	44.36	38.03	25	65	53	17	74	74	71	60
	Protein-coding (decline @ 12 hrs)
			Cyp2c54				Pklr				Pygl				Slc2a2
			Parameter 1	Parameter 2	Parameter 3	Parameter 4	Parameter 1	Parameter 2	Parameter 3	Parameter 4	Parameter 1	Parameter 2	Parameter 3	Parameter 4	Parameter 1	Parameter 2	Parameter 3	Parameter 4
		0	121.24	94.18	63.26	138.44	101.37	73.97	83.11	91.2	110.02	106.29	75.52	81.12	122	103	73	102
		1.5	142.38	106.55	144.41	78.29	135.16	74.89	106.85	74.89	121.21	61.54	94.17	89.51	143	70	127	84
		3	111.82	143.68	93.86	163.86	100.46	101.37	97.72	69.41	82.05	96.97	72.73	73.66	95	102	80	79
		6	82.14	106.47	108.78	119.46	59.36	126.94	87.67	126.03	106.29	97.9	78.32	117.48	82	87	58	97
		12	0.04	0.03	0.03	0.06	34.7	44.75	49.32	51.14	53.15	79.25	65.27	69.93	38	49	48	46
		24	0.01	0.02	0.02	0.01	19.18	21.92	18.26	17.35	45.69	55.94	49.42	38.23	49	54	52	44
	Protein-coding (decline @ 24 hrs)
			ApoC3				Fbp1
			Parameter 1	Parameter 2	Parameter 3	Parameter 4	Parameter 1	Parameter 2	Parameter 3	Parameter 4
		0	122	116	72	89	74.02	83.74	52.34	89.72
		1.5	126	62	107	88	94.21	57.57	113.64	57.57
		3	84	108	70	71	82.24	131.59	87.48	98.69
		6	122	97	85	118	82.99	110.65	72.52	121.12
		12	80	102	84	97	73.27	94.95	89.72	100.93
		24	53	61	64	44	49.35	59.81	57.57	41.87
S Fig 1c
	lncRNA (peak @ 6 hrs)
			016119				024748
			Parameter 1	Parameter 2	Parameter 3	Parameter 4	Parameter 1	Parameter 2	Parameter 3	Parameter 4
		0	12.16	10.5	7.49	11.7	37.11	36	18.27	31.33
		1.5	41.93	30.44	43.12	35.87	79.09	94.95	44.64	78.77
		3	52.83	82.39	74.41	60.73	67.49	119.18	67.84	95.23
		6	76.1	106.72	94.57	122.61	114.17	111.33	89	85.49
		12	77.65	90.3	81.89	75.46	58.13	43.61	49.08	114.1
		24	43.56	29.38	39.47	33.41	44.43	55.73	66.31	48.78
	lncRNA (peak @ 6-12 hrs)
			E11Rik				ncRNA_chr9_8081
			Parameter 1	Parameter 2	Parameter 3	Parameter 4	Parameter 1	Parameter 2	Parameter 3	Parameter 4
		0	16.89	12.21	10.25	12.19	4.67	2.36	2.23	1.39
		1.5	27.24	29.06	31.76	22.65	4.79	6.34	10.96	10.39
		3	33.98	57.33	49.51	52.26	10.52	14.29	28.07	15.86
		6	92.61	75.76	92.45	93.45	37.7	43.72	38.58	38.31
		12	97.63	109.29	89.84	103.24	104.77	124.47	106.98	63.78
		24	29.14	17.3	29.54	17.91	38.33	13.58	37.34	37.9
S Fig 1d
	lncRNA (decline @ 3-6 hrs)
			0009018				023573
			Parameter 1	Parameter 2	Parameter 3	Parameter 4	Parameter 1	Parameter 2	Parameter 3	Parameter 4
		0	55.09	117.87	86.97	97.55	118.19	105.5	80.2	92.3
		1.5	72.82	54.74	95.65	78.33	98.32	165.26	67.92	90.99
		3	76.63	75.72	48.88	89.45	61.41	100.04	76.9	149.88
		6	22.77	29.99	29.32	31.61	61.37	56.86	23.35	38.66
		12	4.86	4.23	4.47	6.32	15.98	14.04	20.11	22.21
		24	7.08	13.46	7.47	6.64	30.02	19.13	12.74	23.46
	lncRNA (decline @ 12 hrs)
			020538				013968
			Parameter 1	Parameter 2	Parameter 3	Parameter 4	Parameter 1	Parameter 2	Parameter 3	Parameter 4
		0	93.1	101.37	88.51	119.71	82.6	116.06	84.52	123.42
		1.5	117.6	57.49	168.2	122.32	135.29	84.78	141.24	100.39
		3	129.52	76.5	136.56	140.91	103.49	156.51	120.22	132.68
		6	139.39	109.21	121.5	154.72	102.56	119.53	34.48	105.19
		12	55.86	48.3	51.73	63.86	71.41	63.85	66.56	71.15
		24	34.24	47.88	30.99	31.95	83.79	122.62	70.82	67.26

## Sheet: S Fig4
S Fig4			Gm15441				Txnip
			Parameter 1	Parameter 2	Parameter 3	Parameter 4	Parameter 1	Parameter 2	Parameter 3	Parameter 4
		0 h	0.568576	1.68311	0.994528	0.753785	1.10036	0.927579	1.19168	0.780383
		1.5 h	3.20081	2.14523	2.68822	2.14363	2.49435	2.88651	3.22106	2.74575
		3 h	17.5075	12.4308	13.8651	14.3353	9.96117	9.15385	8.17341	8.53464
		6 h	25.5931	44.084	25.9139	34.2435	5.22876	5.13441	6.20938	6.14336
		12 h	157.737	68.0423	63.724	89.1325	2.30032	3.38278	4.48642	3.62342
		24 h	43.0208	85.9202	55.1453	62.1555	2.33051	2.0648	1.57701	1.83256

## Sheet: S Fig5
S Fig5
	Relative Luc
		pGL4.27			pPPRE-luc			pGL-Block-A			pGL-Block-B			pGL-Block-C			pGL-Block-D			pGL-Block-E
		Parameter 1	Parameter 2	Parameter 3	Parameter 1	Parameter 2	Parameter 3	Parameter 1	Parameter 2	Parameter 3	Parameter 1	Parameter 2	Parameter 3	Parameter 1	Parameter 2	Parameter 3	Parameter 1	Parameter 2	Parameter 3	Parameter 1	Parameter 2	Parameter 3
		0.87938	0.942869	0.940603	452.782	438.204	436.155	1.21963	1.26607	1.18766	12.7872	12.5849	12.8432	1.13808	1.16539	1.22212	0.50835	0.534358	0.503543	3.31868	3.32015	3.36064

[truncated: 9 more sheets: S Fig6, S Fig7, S Fig8, S Fig9, S Fig10, S Fig11, S Fig12, S Fig13, S Fig14]
